# Supplementary material for: Unraveling the links between circulating bioactive factors and epilepsy: A bidirectional Mendelian randomization study
Source: Medicine (Baltimore). 2024 May 31;103(22):e38256. doi: 10.1097/MD.0000000000038256 (PMC11142776; doi:10.1097/MD.0000000000038256)
Supplement: Supplementary file 1 [file medi-103-e38256-s001.xlsx]

## Sheet: Sheet1
Supplementary Table 1: The SNPs for Mendelian randomization analysis.
SNP(IL5)	F（IL-5)	SNP(IL-1Ra）	F(IL-1Ra)	SNP（focal epilepsy）	F（focal epilepsy)	F（RANTES）	F（MCSF)
rs13388833	21.8615	rs73061951	22.3998	rs77025475	21.151	26.3665	21.6706
rs11757888	35.9085	rs7868322	22.8827	rs74085334	20.8484	23.8608	21.6385
rs6737109	21.2873	rs117542216	23.0097	rs148684954	21.7062	26.0727	21.1309
rs80130556	21.0687	rs13343438	20.8399	rs79802787	21.0313	26.2829	22.1154
rs7767396	38.44	rs73610561	20.857	rs59104407	21.1324	24.0655	21.8082
rs9462949	26.6208	rs35590641	21.7902	rs78130557	21.2613	23.6257	25.3189
rs148634917	22.6215	rs1995729	22.6982	rs796720716	21.4369	22.467	22.5522
rs201046089	24.5897	rs1545747	23.9466	rs7365361	21.3075	22.9074	21.6385
rs4349809	38.4199	rs146151667	28.8269	rs6541281	21.8182	24.7628	25.5415
rs4513773	38.3697	rs187166731	23.1315	rs12992163	22.0522	23.2683	21.0095
rs729391	22.5532	rs61335305	22.7837	rs1529648	21.0314	26.3088	21.6848
rs6916314	30.1202	rs118061137	21.697	rs2043231	21.0681	23.6988	31.0081
rs12205248	38.1694	rs2019023	24.2386	rs7608793	21.3999	23.8067	22.7188
rs7745183	27.5311	rs111800648	22.8492	rs35476054	23.3674	21.7778	22.5721
rs187583324	22.128	rs4806519	21.8356	rs12989784	21.5482	24.6229	22.5317
rs186587393	20.9996	rs35803309	25.2744	rs67356803	22.6385	23.1824	21.1684
rs7578892	22.6299	rs6699436	21.1509	rs11520481	22.3351	24.6542	22.6399
rs9472170	27.3768	rs147597180	21.6346	rs12993279	22.2312	24.1272	25.1016
rs6921438	36.9703	rs899084	22.1374	rs13033729	22.0524	23.836	22.1429
rs9472158	30.0547	rs80057302	21.5482	rs523119	21.1784	26.3088	21.6385
rs12329141	21.6486	rs11869294	23.6568	rs4667862	20.9765	22.4377	21.0707
rs77591904	24.5526	rs116971511	22.9522	rs7606573	20.8575	20.8587	28.0056
rs11692143	22.0151	rs3216654	21.9517	rs6432858	20.9673	24.251	26.6146
rs7745184	27.3225	rs34773020	21.7529	rs2298771	20.8667	24.22	23.8043
rs7562870	21.8783	rs3876037	20.8883	rs7601520	20.8667	23.7117	22.4569
rs4481426	27.7294	rs4441609	20.898	rs4667863	20.958	21.2613	27.9661
rs4382251	28.0351	rs56134659	22.082	rs10185007	20.9764	26.3377	20.9326
rs78355601	37.8622	rs1054402	24.262	rs2020318	21.0681	26.3953	25.7065
rs9472168	38.4106	rs9623661	21.108	rs6732655	21.0681	22.284	21.0748
rs9472159	32.8435	rs190043735	21.5317	rs6719462	20.9672	20.9389	26.6048
rs13206436	38.4199	rs139005642	22.6659	rs6719899	21.0681	23.6967	20.9054
rs73040130	27.338	rs117181659	21.2602	rs1019724	20.9581	29.6245	28.0147
rs9472172	36.8421	rs12886386	21.7902	rs2126152	21.2982	23.9291	23.0248
rs9309063	20.8607	rs8033158	23.136	rs6432859	21.1876	21.2537	22.1429
rs4714719	29.0517	rs35019477	24.9251	rs1962842	21.1876	21.8537	21.0514
rs4637627	38.0609	rs116621133	26.3761	rs1531380	21.9118	21.8963	21.0115
rs7739450	25.5894	rs11627423	22.9309	rs1531379	21.3444	21.7159
rs28793375	21.9759	rs9985296	20.7794	rs1531378	21.3444	23.7003
rs7424652	21.5775	rs147747784	22.5688	rs1549588	20.9032	23.8608
rs13201415	24.5526	rs1995728	22.6982	rs13421166	21.289	24.0655
rs11680908	22.0662			rs1461193	21.1416	21.3967
rs9369434	27.6944			rs7589765	21.4184	22.426
rs943075	27.9388			rs492299	23.0688	22.4662
rs189580225	26.2656			rs568141	23.1073	21.3677
rs111736126	20.999			rs570504	25.1202	26.3953
rs13206012	25.8623			rs569745	26.7496	24.0089
rs4320361	38.5889			rs11884723	23.6196	24.1582
rs11757868	35.7714			rs1381106	23.7266	26.3676
rs10178711	21.6486			rs12998106	23.7851	23.7557
rs200752455	21.7324			rs12999293	23.8535	22.2829
rs11757903	35.817			rs17744701	23.7852	22.7956
rs72831687	23.3699			rs17744737	24.2852	26.3377
rs75543804	21.2003			rs60933734	23.7071	27.2302
rs7763440	38.3292			rs59237858	24.0493	23.7003
rs10178043	21.7497			rs60055328	24.8702	23.9632
rs73040118	21.9177			rs10497280	23.7266	21.498
rs202128774	24.5897			rs17801404	23.873	21.2431
rs6916540	31.2362			rs34268282	21.3629	24.6542
rs4349808	38.0609			rs11903891	21.0039	32.7215
rs9472171	26.5005			rs11904006	22.3636	22.6463
rs74811276	21.2265			rs506158	20.8484	24.1891
				rs580041	23.271	26.3953
				rs489811	23.4838	20.9809
				rs573627	24.059	21.1738
				rs567096	23.5031	24.0265
				rs890150565	25.4015	23.6694
				rs6731869	25.2205	24.4061
				rs10930205	23.7949	23.6596
				rs13388135	24.0884	24.0324
				rs10185842	24.2654	24.6542
				rs62177960	23.1553	21.2736
				rs7587026	22.61	24.5617
				rs61390066	25.5733	23.7007
				rs1960242	26.6772	23.8608
				rs16851603	29.8006	23.6702
				rs3919196	29.4958	24.1272
				rs11896706	29.5721	23.905
				rs7600739	23.9317	24.6855
				rs2212659	25.1904	22.8825
				rs4667875	26.1837	24.4354
				rs13384709	32.058	22.9971
				rs12613975	27.0192	24.1042
				rs6432877	33.1312	23.8139
				rs2212656	33.4544	26.2941
				rs4319946	22.1182	23.7003
				rs6432879	28.7616	24.0089
				rs7568090	28.0476	26.4242
				rs7582397	25.01	26.3131
				rs13406236	24.7706	26.4242
				rs4426541	23.2037	23.8394
				rs4331518	24.8104	26.4531
				rs920909710	24.4532	23.4141
				rs10197226	21.6412	24.6229
				rs6719480	21.1048	23.7003
				rs7579646	21.6876	26.7539
				rs11684940	22.5531	20.85
				rs77915588	21.3074	23.9076
				rs76441232	21.3536	22.1071
				rs79533606	21.0773	24.5289
				rs74459126	21.5388	23.5951
				rs13090746	21.5389	22.4471
				rs6829616	21.3724	23.4128
				rs115068216	26.6051	23.8595
				rs149652076	24.1769	21.8839
				rs139525916	24.7307	26.4242
				rs114234479	24.1572	27.1888
				rs115099232	24.1768	23.1866
				rs58343998	21.8744	26.28
				rs4591547	21.0314	21.8793
				rs115789413	23.7461	27.5229
				rs146292794	24.9998	26.3674
				rs116689078	24.7008	21.1478
				rs151233829	25.4823	24.132
				rs75887898	23.5224	21.7609
				rs75145476	23.4642	22.9294
				rs75289397	22.4108	24.3835
				rs78543985	23.1459	23.9632
				rs73000352	21.4278	23.6463
				rs114951089	21.326	26.1298
				rs115952482	22.2878	24.251
				rs6839308	24.0394	24.282
				rs1602490	24.0002	23.6694
				rs35809347	21.1232	23.8608
				rs62343369	23.1843	26.3105
				rs559914792	22.6004	25.7542
				rs2428652	21.8557	26.2829
				rs183152	21.3722	26.4242
				rs40699	21.0131	23.7557
				rs62340977	20.8483	34.9478
				rs115413702	23.7461	24.4666
				rs115278740	22.1559	23.348
				rs116753937	22.1558	26.4242
				rs2765365	21.9493	24.6542
				rs6938732	22.572	22.0361
				rs6918292	21.7343	26.4242
				rs6902288	22.534	22.5846
				rs13236354	21.604	20.9389
				rs12672013	22.2596	24.132
				rs13232202	22.1277	24.282
				rs13244877	22.1275
				rs2534590	21.474
				rs34964612	23.7461
				rs56294940	22.9729
				rs2106740	22.9056
				rs113448909	22.0431
				rs57118944	22.2406
				rs59907845	21.8932
				rs10247416	25.5934
				rs1636373	22.1556
				rs1723667	21.7715
				rs1723668	21.151
				rs1636376	21.0682
				rs1525538	22.2595
				rs34941357	22.1276
				rs17427926	23.4546
				rs17343248	23.8632
				rs1213679969	22.8867
				rs10107405	22.6861
				rs13261139	22.553
				rs7083521	22.8674
				rs11814110	21.7249
				rs11814723	21.697
				rs75374212	21.4833
				rs3741276	21.1876
				rs17232590	23.1456
				rs2221046	26.7597
				rs10873348	21.114
				rs2753616	21.576
				rs4638568	24.9099
				rs113472685	22.4108
				rs75605575	21.697
				rs112518225	24.7606
				rs60136277	22.3257
				rs11080800	21.5762
				rs1469767682	21.3628
				rs2847108	23.4257
				rs1658164	23.6293
				rs1785063	22.6671
				rs1818567	21.206
				rs655140	21.6224
				rs643395	21.669
				rs670609	21.3814
				rs669880	21.1599
				rs76501005	20.9948
				rs5970844	21.4739
